# Supplementary material for: Environmental and Familial Risk Factors for Multiple Sclerosis: Insights from a Saudi Arabian Cohort
Source: Medicina (Kaunas). 2025 Apr 15;61(4):730. doi: 10.3390/medicina61040730 (PMC12028895; doi:10.3390/medicina61040730)
Supplement: Supplementary file 1 [file medicina-61-00730-s001.zip]

Archive with 1 entries (1 files):
- medicina-3512348-supplementary.pdf
